# Supplementary material for: Fabrication of Acrylonitrile-Butadiene-Styrene Nanostructures with Anodic Alumina Oxide Templates, Characterization and Biofilm Development Test for Staphylococcus epidermidis
Source: PLoS One. 2015 Aug 18;10(8):e0135632. doi: 10.1371/journal.pone.0135632 (PMC4540414; doi:10.1371/journal.pone.0135632)
Supplement: S1 File — (XLSX) [file pone.0135632.s001.xlsx]

## Sheet: Data Table 1 Table2
Supporting information
Table 1. Results of the reproducibility study
Table 2. Details of length data for injected ABS melting techniques
data in nm
preinjected ABS melting
	diameter	Interpillar Distance	Length				Analysis
Sample 1								diameter				Interpillar distance			Length
Area 1	49.8889	104.444	85.7778				Samples	areas	mean	DS	CV	mean	DS	CV	mean	DS	CV
	56.2222	94.1111	69.2222				1	1	55.8333	6.18535	11.0782	97.8889	10.154	10.3729	86.0444	11.4493	13.3063
	51.5556	97.6667	107.111					2	54.7444	3.0071	5.49298	103.2	9.03944	8.75914	79.3667	18.7897	23.6746
	65	90.8889	90.5556					3	59.8667	3.4318	5.7324	103.511	6.80902	6.57805	144.533	18.0775	12.5075
	54.7778	113.222	69.1111					4	51.5556	6.71832	13.0312	103.511	8.03067	7.75827	90.9333	20.7357	22.8031
	58.8889	86.8889	83.3333					all	55.5	5.75351	10.3667	102.028	8.60839	8.4373	100.219	31.2251	31.1568
	59.3333	99.6667	93.5556				2	1	54.2333	8.87228	16.3595	91.1222	13.3654	14.6676	65.3778	22.8503	34.9511
	60.5556	99.1111	93.6667					2	61.1333	3.38552	5.53792	101.222	9.94319	9.82313	86.0667	43.1666	50.1548
	43.4444	111.556	81.2222					3	54.7556	7.03992	12.857	105.289	8.26303	7.84796	76.1333	24.8933	32.697
	58.6667	81.3333	86.8889					all	56.7074	7.31755	12.9041	99.2111	12.0002	12.0956	75.8593	31.725	41.8209
Area 2	53.8889	96.7778	102.222				3	1	55.4889	5.6695	10.2174	99.5333	7.65866	7.69457	20.7778		0
	54.8889	111.556	80.1111					2	54.3333	9.99547	18.3966	98.9333	6.98562	7.06094	44.8	10.8347	24.1846
	60.7778	104.444	87.5556					3	58.0444	6.37278	10.9791	103.444	12.3618	11.9502	50.9333	11.6161	22.8064
	55.7778	91.8889	95.2222					all	55.9556	7.48818	13.3824	100.637	9.21476	9.15643	46.5767	12.5656	26.9782
	53	104	90.6667				4	1	51.8111	8.96282	17.299	102.278	10.7523	10.5128	59.6	17.7318	29.7514
	56.6667	106.556	74.3333					2	55.6	7.79068	14.012	100.2	7.7721	7.75658	65.5333	11.8964	18.1532
	50.3333	108.111	77.7778					3	59.8667	6.50183	10.8605	109.556	8.05264	7.35028	79.6	28.4286	35.7143
	56.8889	117.444	37.2222					all	55.7593	8.25153	14.7985	104.011	9.56007	9.19139	68.2444	21.5658	31.6008
	51.3333	104	61				tot	tot	55.9806	7.08253	12.6518	101.472	13.0632	12.8738	72.725	32.5576	44.7681
	53.8889	87.2222	87.5556
Area 3	60	91.1111	151.333
	64.8889	102.889	158.222
	62.8889	102.444	142.444
	60.6667	113.111	170
	56	99.1111	110
	63.1111	102	146.889
	60	106.667	145.111
	59.5556	101.778	150.444
	53.3333	114.889	117.333
	58.2222	101.111	153.556
Area 4	44.4444	98	83.5556
	51.3333	106.889	111.556
	51.1111	105.556	130.889
	52	97.7778	62.8889
	56.6667	105.111	67.7778
	54.8889	84.6667	80.4444
	62.4444	111.556	99.5556
	38.4444	106.889	81.7778
	55.7778	109.333	86.4444
	48.4444	109.333	104.444
Sample 2
Area 1	66.1111	113.333	99.7778
	45.6667	77.5556	105.111
	44.8889	89.8889	45.7778
	42.5556	89.3333	36.2222
	62.2222	77.4444	70
	66.6667	89.5556	43.2222
	50	90.5556	71.7778
	56.3333	94.7778	63.2222
	50.1111	75.6667	65.3333
	57.7778	113.111	53.3333
Area 2	66.8889	108.222	138.222
	60.6667	102.444	86.8889
	64	104.667	113.111
	62.2222	88.8889	86.4444
	54.4444	98.8889	47.1111
	57.7778	116.444	47.1111
	60.2222	95.5556	40.8889
	60.4444	92.4444	33.1111
	62.6667	115.111	154.667
	62	89.5556	113.111
Area 3	60.2222	97.7778	104.889
	67.3333	105.778	99.7778
	56.2222	112.444	58.6667
	39.7778	100.667	57.3333
	53.7778	112.222	99.1111
	53.3333	102.667	64
	55.7778	102.889	90
	50	95.3333	93.1111
	54.2222	122.667	66
	56.8889	100.444	28.4444
Sample3
Area 1	60	111	20.7778
	58	102
	59.4444	96.2222
	55.5556	106.333
	53.3333	92.2222
	51.4444	101.556
	60.1111	108.333
	44.2222	96.4444
	62.5556	94.4444
	50.2222	86.7778
Area 2	54.4444	89.3333	36.4444
	50.4444	104	61.3333
	55.5556	97.5556	43.7778
	62.4444	96.4444	36
	57.7778	104.889	40.8889
	62.2222	98.4444	37.7778
	60	110.444	42.6667
	30.2222	87.1111	39.3333
	63.1111	100.667	67.7778
	47.1111	100.444	42
Area 3	62	98	46.8889
	51.1111	98.4444	61.7778
	65.3333	113.778	50.6667
	57.5556	100.667	65.3333
	52.8889	100.889	32.4444
	66.6667	125.111	51.3333
	56.6667	82.8889	67.5556
	61.5556	91.1111	42.2222
	46.6667	108.889	37.7778
	60	114.667	53.3333
Sample 4
Area 1	58.6667	117	57.4444
	53.7778	103.333	39.8889
	54.2222	94.3333	51.2222
	64.5556	84.8889	46.6667
	54.2222	114.889	59.3333
	50.5556	114.222	74.5556
	30	95.1111	85.1111
	53.3333	92.2222	69.7778
	47.5556	103.889	31.5556
	51.2222	102.889	80.4444
Area 2	42.8889	96.2222	48.8889
	52.8889	117.333	54.2222
	59.3333	91.1111	56.8889
	60	93.7778	90.6667
	53.3333	100.667	66.2222
	44.6667	99.7778	68.4444
	66.6667	97.3333	77.3333
	63.3333	96.4444	65.5556
	60.6667	109.556	65.3333
	52.2222	99.7778	61.7778
Area 3	55.1111	96	56.4444
	50.6667	103.556	53.3333
	54.2222	105.333	129.333
	66.2222	111.556	83.1111
	57.7778	104.444	93.3333
	53.3333	109.778	82.6667
	70.2222	117.333	111.111
	64.8889	112	91.5556
	63.5556	110.222	56.8889
	62.6667	125.333	38.2222
solution
	diameter	Interpillar Distance	Length				Analysis
Sample 1								diameter				Interpillar distance			Length
Area 1	58.4444	92.4444	43.2222				Samples	areas	mean	DS	CV	mean	DS	CV	mean	DS	CV
	52.1111	97.7778	33.4444				1	1	51.8333	10.0116	19.3149	93.4556	4.72348	5.05425	42.8667	12.1613	28.3701
	33.7778	97.6667	36.2222					2	46.3556	8.22202	17.7369	92.4889	11.3834	12.3078	64.9111	13.7418	21.1701
	60.2222	86.1111	37.7778					3	51.5778	17.2965	33.5347	94.2889	8.87301	9.41045	57.3111	11.3967	19.8857
	51	96	63.6667					4	54.4	8.3318	15.3158	92.6222	16.8648	18.2081	57.3111	8.50476	14.8396
	37.7778	95.6667						all	51.0417	11.5129	22.5558	93.2139	10.9267	11.7221	58.2611	14.5752	25.017
	62	92					2	1	71.3457	6.27543	8.79581	101.901	6.22803	6.11183	34.0222	14.8524	43.6551
	60	85.4444						2	67.6222	5.20293	7.69412	99.1333	6.34011	6.39554	99.1222	6.29291	6.34863
	58.3333	92.4444						4							96.0222	19.1221	19.9143
	44.6667	99						3	73.56	18.9619	25.7775	89.2889	9.17339	10.2738	51.84	9.43441	18.1991
Area 2	38.8889	72.3333	68.2222					all	70.8253	11.9141	16.8218	96.8587	8.90608	9.19491	79.3585	29.7297	37.4625
	36.2222	95.6667	61.3333				3	1	59.2469	5.72243	9.65862	104.333	15.0483	14.4233	96.9012	8.34341	8.61022
	48.2222	96.7778	52.3333					2	59.3667	3.42349	5.76669	99.9556	13.7368	13.7429	81.0889	16.56	20.422
	38.7778	114	55.6667					3	65.2889	9.89814	15.1605	100.533	12.4242	12.3583	91.6444	18.6893	20.3933
	58.7778	90.6667	87					all	61.3716	7.27885	11.8603	101.513	13.3692	13.1699	89.636	16.2728	18.1543
	49.6667	97.4444					tot	tot	61.0795	13.697	22.4249	97.1953	10.8967	11.2111	75.7519	25.5693	33.754
	54.4444	83.2222
	36.2222	100.889
	53.3333	90.3333
	49	83.5556
Area 3	54.5556	108.222	72.3333
	61.2222	96	47.4444
	48.7778	95.1111	66.7778
	54.7778	96.3333	50
	54.7778	88	50
	50.2222	106.222
	55.7778	76.8889
	5.66667	92
	58.8889	93.8889
	71.1111	90.2222
Area 4	51.7778	106.444	73.1111
	46.6667	98.2222	80.2222
	66.6667	112	61.7778
	51.1111	100	64.6667
	64.8889	91.3333	60
	64.6667	90
	43.1111	98
	52	97.5556
	47.5556	81.5556
	55.5556	51.1111
Sample 2
Area 1	76.5556	102.333	37.2222
	71.1111	88.6667	57.1111
	73.3333	103.889	33.3333
	65.7778	106.556	23.5556
	79	106.333	18.8889
	59.1111	97.4444
	73.1111	104.333
	76.5556	98.4444
	67.5556	109.111
Area 2	70	103.111	103.111
	74.5556	90.3333	90.5556
	64.5556	96.1111	96.1111
	67.1111	90	90
	57	101.556	101.222
	66	109.111	109.111
	72.3333	99	99
	72.7778	105.778	105.778
	68.2222	94.6667	94.6667
	63.6667	101.667	101.667
Area 3	76.4	95.2	78.8889
	68.8	77.2	78.8889
	69.2	100.8	96.2222
	80.4	85.2	134.222
	64.4	78.8	102.222
	84	80	103.556
	56	100	111.778
	56	94	77.7778
	60.4	92.4	73.3333
	120		103.333
Area 4			200
			59.6
			56.8
			54.4
			52.8
			35.6
Sample 3
Area 1	68.1111	95.8889	92
	53.1111	123	78.6667
	67.6667	85.2222	99.5556
	60.6667	85.7778	101.444
	59.6667	120.889	93.4444
	57.7778	107.444	95.6667
	51.2222	97.2222	106.667
	57.4444	122.667	103.889
	57.5556	100.889	100.778
	56.8889	88.2222	55.7778
Area 2	55	90.5556	64.3333
	62.7778	74.5556	95.5556
	65.2222	109	78.5556
	62.3333	103.556	78.4444
	62.1111	120	73.4444
	56.6667	97.4444	96.8889
	58.2222	117.778	92.3333
	56.8889	97.5556	107.778
	57.5556	100.889	67.7778
	59.7778	90.6667	124
Area 3	55.5556	120.222	120
	56.6667	114.222	79.5556
	66.6667	95.7778	75.7778
	85.1111	86.4444	92.4444
	73.7778	90.6667	96.4444
	57.7778	109.111	72.4444
	56.8889	112.222	99.3333
	66	86.8889	84.6667
	74.6667	99.1111	71.7778
film
	diameter	Interpillar Distance	Length				Analysis
Sample 1								diameter				Interpillar distance			Length
Area 1	54.6667	99.4444	45.5556				Samples	areas	mean	DS	CV	mean	DS	CV	mean	DS	CV
	53.8889	82.5556	72.3333				1	1	52.7778	4.90178	9.28758	84.4778	13.8424	16.3859	56.8111	16.3668	28.8091
	56.8889	101.667	64.4444					2	48.4222	5.63007	11.627	94.9111	14.9183	15.7182	103.778	19.1085	18.4129
	53.3333	74.6667	82					3	48.8222	9.79182	20.0561	90	14.1648	15.7387	180.733	32.8892	18.1977
	55.3333	93.4444	72.7778					all	50.0074	7.14473	14.2873	89.7556	14.5412	16.2009	113.774	56.8467	49.9645
	58.8889	81	59.1111				2	1	40.8556	5.71189	13.9807	96.7333	5.12804	5.30122	33.3333		0
	50.5556	57.6667	56.8889					2	55.7778	7.7158	13.8331	106.178	13.1751	12.4085	116.844	18.522	15.8519
	49.7778	87.1111	38.8889					3	58.6667	7.49284	12.7719	103.2	8.74651	8.4753	170.222	62.0502	36.4525
	41.1111	95.5556	32.3333					all	51.7667	10.4423	20.1719	102.037	10.0922	9.8907	138.286	56.3699	40.7634
							3	1	42.6444	13.5187	31.7008	102.778	14.181	13.7977	56.8111	19.7183	34.7084
Area 2	54.4444	84.2222	102.222					2	60.2889	7.65802	12.7022	107.2	9.5955	8.95102	84.6889	25.0078	29.529
	35.5556	90.6667	78.2222					3	51.6	11.5536	22.3906	111.289	23.5198	21.134	82.6	21.6988	26.2697
	55.7778	87.1111	113.556					all	51.5111	13.0393	25.3136	107.089	16.5879	15.4898	74.7	25.0429	33.5247
	48.8889	111.111	142				tot	tot	51.0951	10.4007	20.3556	99.6272	15.5304	15.5885	108.92	53.4483	49.0712
	43.7778	78.8889	111.111
	47.7778	82.4444	93.3333
	49.7778	109.556	117.778
	48.6667	121.333	107.778
	48.8889	81.7778	80.4444
Area 3	50.6667	102	91.3333
	41.5556	81.7778	208.667
	40.8889	82	226.222
	47.7778	91.1111	205.333
	54	80.8889	140.444
	59.7778	114.222	145.556
	55.5556		164.889
	56.2222		158.889
	61.1111		226.667
	34.6667		158
	36.6667		172.667
Sample 2
Area 1	39.8889	100.111	33.3333
	34.8889	99.1111
	43.4444	100.222
	39	96.6667
	44.6667	97.8889
	40	99.6667
	54.6667	97.4444
	37.8889	95.6667
	35.7778	97.7778
	38.3333	82.7778
Area 2	57.7778	107.111	112.444
	68	125.333	94.6667
	53.3333	91.5556	103.556
	42.2222	115.556	95.5556
	62.6667	105.778	133.333
	59.5556	81.7778	125.778
	62.2222	117.333	137.778
	48.8889	112	116.889
	53.3333	95.1111	101.333
	49.7778	110.222	147.111
Area 3	63.5556	96	187.556
	62.6667	121.333	165.333
	63.5556	105.778	302.222
	66.2222	99.5556	98.6667
	52	109.333	147.111
	45.3333	90.6667	127.111
	57.7778	104	148.889
	66.6667	106.222	147.111
	48.8889	94.2222	251.111
	60	104.889	127.111
Sample 3
Area 1	34.5556	97.7778	72.2222
	54.1111	127.778	66.8889
	48.1111	108	67.7778
	55.5556	109.889	69.1111
	42.4444	77.3333	32
	10	94.3333	60.1111
	52.2222	102.222	83.6667
	51	96.1111	35.7778
	39.7778	95.3333	23.6667
	38.6667	119	56.8889
Area 2	54.8889	122.889	100.889
	78.8889	116.889	115.778
	54.2222	111.556	91.5556
	62.6667	106.444	84.2222
	54.8889	89.5556	86.6667
	57.7778	113.556	105.556
	63.1111	106.222	85.7778
	64.6667	99.3333	93.1111
	58	100	50
	53.7778	105.556	33.3333
Area 3	60.6667	165.333	95.5556
	48	80.2222	107.778
	39.7778	106.444	88.8889
	67.7778	118	47.1111
	38	113.333	72.4444
	37.7778	94.2222	74
	47.1111	115.556	123.111
	66.6667	104.889	72.8889
	60.4444	125.333	70.6667
	49.7778	89.5556	73.5556

## Sheet: Data Optimization Table3 Table4
Supporting information
Optimization tests
data lengths in nm
Dissolution/demolding
	dissolution	demolding
Sample 1
Area 1	57.6667	53.3333
	44	64.8889
	33.3333	71.5556
	26.3333	71.1111
	26.2222	45.3333
		62.6667
		97.7778
		42.2222
		89.3333
		48.8889
Area 2	22.2222	84.4444
	26.6667	88.8889
	22	101.333
	33.3333	80
	19.7778	100.444
		44.4444
		53.3333
		45.3333
		40.8889
		62.2222
Area 3	33
	29.1111
	27.7778
	20.6667
	30.2222
Sample 2
Area 1	99.3333	84.8889
	91.5556	84.4444
	124	71.1111
	68.4444	88.8889
	74.6667	120
	59.5556	106.667
	48	54.2222
	104.667	71.1111
	88	80
	101.556	44.4444
Area 2	89
	53.4444
	102.556
	101.222
	76.3333
	93.5556
	155.333
	50.3333
	79.6667
	56.5556
Area 3	65.2222
	57.4444
	77.6667
	82.5556
	124.667
	59.1111
	73.1111
	57.5556
	72.5556
	56.8889
Sample3
	58.6667
	83.7778
	117.778
	54.8889
	64.4444
mean	65.5289	71.8074
SD	31.7714	21.8867
CV	48.4846	30.4798
Data for
Table 3. Variation of nanopillars lengths according to AAO pore depths
	AAO depth pore, heating=10min
	100nm	200nm	400nm	50nm
Area 1	53.3333	168.222	462.222	48.8889
	64.8889	156	191.556	55.5556
	71.5556	257.778	109.778	51.3333
	71.1111	165.111	160.444	62.2222
	45.3333	92.8889	137.778	46.6667
	62.6667	60.4444	758.222	57.7778
	97.7778	136.444	166.222	51.1111
	42.2222	113.556	137.778	44.4444
	89.3333	127.556	179.111	42.2222
	48.8889	108.667	166.667	64.4444
			81.7778
			72
			70.2222
			73.7778
			81.7778
			62.2222
area 2	84.4444	230.222	208.444	62.2222
	88.8889	238.889	241.778	57.7778
	101.333	178	136	89.3333
	80	114.667	125.778	44.4444
	100.444	105.778	122.222	98.6667
	44.4444	260	126.667	62.2222
	53.3333		227.111	53.3333
	45.3333		99.5556	57.7778
	40.8889		129.333	66.6667
	62.2222		125.333	71.1111
aera 3	84.8889	115.556	175.111	84.4444
	84.4444	216	117.333	71.5556
	71.1111	240	217.778	80
	88.8889	127.556	132	67.1111
	120	112	147.111	80
	106.667	127.111	100	75.5556
	54.2222	64.8889	374.222	62.2222
	71.1111	116.444	107.111	71.1111
	80	104	123.111	71.1111
	44.4444	236.444	172.444	66.6667
aera4				93.3333
				64.4444
				64.4444
				64.4444
				64.4444
aera 5				64.4444
				64.4444
				64.4444
				74.4444
				91.1111
				97.7778
				71.1111
				68.8889
				56
				44.4444
aera 6				44.4444
				44.4444
				44.4444
				44.4444
				44.4444
				84.8889
				71.5556
				88.8889
				71.1111
				89.3333
mean	71.8074	152.855	170	65.3495
SD	21.8867	60.4993	128.659	15.2347
CV	30.4798	39.5796	75.6817	23.3127
data for
Table 4. Variation of nanopillar lengths according to duration of melting phase
with AAO depth pore =100nm
	Heating duration, AAOdepth=100nm
	10min	20min	30min
aera1	53.3333	81.7778	119.556
	64.8889	86.2222	114.667
	71.5556	93.7778	123.111
	71.1111	97.3333	100.444
	45.3333	75.5556	120.667
	62.6667	93.3333	35.5556
	97.7778	93.3333	35.5556
	42.2222	93.3333	35.5556
	89.3333	93.3333	35.5556
	48.8889	93.3333	96.8889
aera2	84.4444	111.111	42.2222
	88.8889	111.111	66.6667
	101.333	62.2222	60.4444
	80	44.4444	80
	100.444	53.3333	64.2222
	44.4444	57.7778	47.5556
	53.3333	57.7778	56.6667
	45.3333	57.7778	74.6667
	40.8889	57.7778	50.2222
	62.2222	57.7778	74.2667
aera3	84.8889	72	63.3333
	84.4444	91.5556	80.8889
	71.1111	113.333	59.7778
	88.8889	88.8889	58.2222
	120	88.8889	67.5556
	106.667	62.2222	76
	54.2222	66.6667	50
	71.1111	62.2222	91.1111
	80	62.2222	53.7778
	44.4444	63.5556	80.0667
mean	71.8074	78.1333	70.5074
SD	21.8867	19.3832	26.2646
CV	30.4798	24.8079	37.2508

## Sheet: Data surf energy Table5 Table61
Supporting information
Table 5. Characterization of polymers: glass transition temperatures (DSC measurements) and contact angle values (Drop Shape Analyzer - captive bubble technique)
Table 6. Surface free energy components and polymer-water interfacial energy
Analyses of Tg - Differential Scanning Calorimetry
Data : Temperatures in °C
	C	N
sample 1	104.56	106.49
sample 2	105.05	105.25
sample 3	105.17	105.65
mean	104.927	105.797
SD	0.323161	0.632877
CV	0.307988	0.598201
Analyses Contact angles Samples C, H and N and calculation of energy surfaces
C= control non heated samples
H=control heated samples at 135°C
N=nanostructured samples with AAO mold and heating at 135°C
System air/water
System octane/water
ABS Control_C
	Contact Angle (°)	Contact Angle (°)
	air/water	octane/water
sample 1	69.3	107.7
sample 2	74.3	106.6
sample 3	67.2	112.6
sample 4	69.2	108.4
sample 5	68.2	110.2
sample 6	71.7	107.6
mean	69.9833	108.85	gsvD	45.8006
SD	2.59185	2.19249	gsvP	5.84211
CV	3.70352	2.01423	gsv	51.6427
			gsw	26.7236
ABS control heated_H
	Contact Angle (°)	Contact Angle (°)
	air/water	octane/water
sample 1	69	102.4
sample 2	67.4	105
sample 3	74.2	110.5
sample 4	66.7	103.1
sample 5	73.1	115.8
sample 6	70.1	105.5
mean	70.0833	107.05	gsvD	43.4493
SD	3.02881	5.14383	gsvP	6.36936
CV	4.32172	4.80507	gsv	49.8187
			gsw	25.019
ABS nanostructured_N
	Contact Angle (°)	Contact Angle (°)
	air/water	octane/water
sample 1	42.5	80.6
sample 2	42.7	83.9
sample 3	41.6	92.5
sample 4	44.6	85.1
sample 5	45.5	86.2
sample 6	44.8	84.4
mean	43.6167	85.45	gsvD	56.9325
SD	1.5536	3.93484	gsvP	14.8531
CV	3.56194	4.60485	gsv	71.7857
			gsw	19.0803

## Sheet: Data Fig5.microbio
Supporting Information
Microbiology
Fig5. Concentration of viable S. epidermidis recovered from biofilm after different incubation times
Data in log
Catégories		log CFU/mL	SD
0h	E	4.62
3h	T1	2.06
	T2	2.89
	T3	2.82
	meanT	2.59	0.460326
	N1	2.43
	N2	2.49
	N3	2.8
	mean N	2.57333	0.198578
6h	T1	4.52
	T2	4.22
	T3	4.51
	mean T	4.41667	0.170392
	N1	4.2
	N2	4.27
	N3	4.25
	mean N	4.24	0.0360555
24h	T1	6
	T2	6.19
	T3	6.02
	mean T	6.07	0.104403
	N1	6.27
	N2	6.16
	N3	6.05
	mean N	6.16	0.11
48h	T1	6.31
	T2	6.13
	T3	6.27
	mean T	6.23667	0.0945163
	N1	6.23
	N2	5.76
	N3	6.56
	mean N	6.18333	0.402036
