# Supplementary material for: Fabrication of Acrylonitrile-Butadiene-Styrene Nanostructures with Anodic Alumina Oxide Templates, Characterization and Biofilm Development Test for Staphylococcus epidermidis
Source: PLoS One. 2015 Aug 18;10(8):e0135632. doi: 10.1371/journal.pone.0135632 (PMC4540414; doi:10.1371/journal.pone.0135632)
Supplement: S2 File — (XLSX) [file pone.0135632.s002.xlsx]

## Sheet: supp info microbio pbs
Supplementary Information
Microbiology
Adhesion of S.epidermidis in PBS
ABS samples, C and N performed with technique 3
Catégories		log CFU/mL	SD
0h	E	4.48
1h	T1	1.95
	T2	1.7
	T3	2.04
	mean T	1.89667	0.176163
	N1	1.73
	N2	1.81
	N3	2.03
	mean N	1.85667	0.155349
3h	T1
	T2	2.13
	T3	2.12
	mean T	2.125	0.00707107
	N1	2.04
	N2	2.05
	N3	2.04
	mean N	2.04333	0.0057735
6h	T1	2.34
	T2	2.26
	T3	2
	mean T	2.2	0.177764
	N1	2.2
	N2	1.78
	N3	2.34
	mean N	2.10667	0.291433
24h	T1	2.4
	T2	2.39
	T3	2.33
	mean T	2.37333	0.0378594
	N1
	N2	2.26
	N3	1.94
	mean N	2.1	0.226274

## Sheet: supp indo microbio glue
Supplementary Information
Microbiology
Adhesion of S.epidermidis on silicone samples (same surfaces)
Effect of Eukitt glue
	samples	CFU/mL (log)	SD
With glue on the well	sample 1g	2.65
	sample2g	2.86
	sample3g	2.78
	mean	2.76333	0.105987
Without	sample1	2.68
	sample2	2.53
	sample3	2.03
	mean	2.41333	0.340343
